# Supplementary material for: Design, Synthesis, and Anticancer and Antibacterial Activities of Quinoline-5-Sulfonamides
Source: Molecules. 2024 Aug 26;29(17):4044. doi: 10.3390/molecules29174044 (PMC11396667; doi:10.3390/molecules29174044)
Supplement: Supplementary file 1 [file molecules-29-04044-s001.zip]

Archive with 1 entries (1 files):
- molecules-3101338-supplementary.pdf
